# Supplementary material for: Digital Gene Expression Analysis Based on Integrated De Novo Transcriptome Assembly of Sweet Potato [Ipomoea batatas (L.) Lam.]
Source: PLoS One. 2012 Apr 27;7(4):e36234. doi: 10.1371/journal.pone.0036234 (PMC3338685; doi:10.1371/journal.pone.0036234)
Supplement: Table S2 — Validation of new genes by RT-PCR amplification and Sanger sequencing. (XLS) [file pone.0036234.s006.xls]

## Sheet: Sheet1
Table S2. Validation of new genes by RT-PCR amplification and Sanger sequencing.
Transcript ID	RT-PCR	Aligned length	Positives	% identities
Contig_457	+	859	846	0.9845
Contig_2097	+	1439	1430	0.9937
Contig_2246	+	452	441	0.9757
Contig_2661	+	1014	1012	0.998
Contig_3531	+	1089	1071	0.9835
Contig_4070	+	1067	1058	0.9917
Contig_4235	+	1172	1167	0.9957
Contig_4642	+	1079	1071	0.9926
Contig_4932	+	794	772	0.9723
Contig_5007	+	451	445	0.9867
Contig_5533	+	1135	1116	0.9833
Contig_7142	+	600	595	0.9917
Contig_7358	+	980	969	0.9888
Contig_8078	+	909	908	0.9989
Fourteen transcripts were used for RT-PCR amplification and sequenced by Sanger method; sequence alignment was done by BLASTN.
